# Supplementary material for: Chest-MRI under pulsatile flow ventilation: A new promising technique
Source: PLoS One. 2017 Jun 12;12(6):e0178807. doi: 10.1371/journal.pone.0178807 (PMC5467845; doi:10.1371/journal.pone.0178807)
Supplement: S1 Images — (ZIP) [file pone.0178807.s001.zip]

Archive with 1,742 entries (1,709 files):
- Volunteer_1_1/
- Volunteer_1_1/DICOM/
- Volunteer_1_1/DICOM/ST000000/
- Volunteer_1_1/DICOM/ST000000/SE000000/
- Volunteer_1_1/DICOM/ST000000/SE000000/MR000120
- Volunteer_1_1/DICOM/ST000000/SE000000/MR000121
- Volunteer_1_1/DICOM/ST000000/SE000000/MR000122
- Volunteer_1_1/DICOM/ST000000/SE000000/MR000123
- Volunteer_1_1/DICOM/ST000000/SE000000/MR000124
- Volunteer_1_1/DICOM/ST000000/SE000000/MR000125
- Volunteer_1_1/DICOM/ST000000/SE000000/MR000126
- Volunteer_1_1/DICOM/ST000000/SE000000/MR000127
- Volunteer_1_1/DICOM/ST000000/SE000000/MR000128
- Volunteer_1_1/DICOM/ST000000/SE000000/MR000129
- Volunteer_1_1/DICOM/ST000000/SE000000/MR000130
- Volunteer_1_1/DICOM/ST000000/SE000000/MR000131
- Volunteer_1_1/DICOM/ST000000/SE000000/MR000132
- Volunteer_1_1/DICOM/ST000000/SE000000/MR000133
- Volunteer_1_1/DICOM/ST000000/SE000000/MR000134
- Volunteer_1_1/DICOM/ST000000/SE000000/MR000135
- Volunteer_1_1/DICOM/ST000000/SE000000/MR000136
- Volunteer_1_1/DICOM/ST000000/SE000000/MR000137
- Volunteer_1_1/DICOM/ST000000/SE000000/MR000138
- Volunteer_1_1/DICOM/ST000000/SE000000/MR000139
- Volunteer_1_1/DICOM/ST000000/SE000000/MR000140
- Volunteer_1_1/DICOM/ST000000/SE000000/MR000141
- Volunteer_1_1/DICOM/ST000000/SE000000/MR000142
- Volunteer_1_1/DICOM/ST000000/SE000000/MR000143
- Volunteer_1_1/DICOM/ST000000/SE000000/MR000144
- Volunteer_1_1/DICOM/ST000000/SE000000/MR000145
- Volunteer_1_1/DICOM/ST000000/SE000000/MR000146
- Volunteer_1_1/DICOM/ST000000/SE000000/MR000147
- Volunteer_1_1/DICOM/ST000000/SE000000/MR000148
- Volunteer_1_1/DICOM/ST000000/SE000000/MR000149
- Volunteer_1_1/DICOM/ST000000/SE000000/MR000150
- Volunteer_1_1/DICOM/ST000000/SE000000/MR000151
- Volunteer_1_1/DICOM/ST000000/SE000000/MR000152
- Volunteer_1_1/DICOM/ST000000/SE000000/MR000153
- Volunteer_1_1/DICOM/ST000000/SE000000/MR000154
- Volunteer_1_1/DICOM/ST000000/SE000000/MR000155
- Volunteer_1_1/DICOM/ST000000/SE000000/MR000156
- Volunteer_1_1/DICOM/ST000000/SE000000/MR000157
- Volunteer_1_1/DICOM/ST000000/SE000000/MR000158
- Volunteer_1_1/DICOM/ST000000/SE000000/MR000159
- Volunteer_1_1/DICOM/ST000000/SE000000/MR000160
- Volunteer_1_1/DICOM/ST000000/SE000000/MR000161
- Volunteer_1_1/DICOM/ST000000/SE000000/MR000162
- Volunteer_1_1/DICOM/ST000000/SE000000/MR000163
- Volunteer_1_1/DICOM/ST000000/SE000000/MR000164
- Volunteer_1_1/DICOM/ST000000/SE000000/MR000165
- Volunteer_1_1/DICOM/ST000000/SE000000/MR000166
- Volunteer_1_1/DICOM/ST000000/SE000000/MR000167
- Volunteer_1_1/DICOM/ST000000/SE000000/MR000168
- Volunteer_1_1/DICOM/ST000000/SE000000/MR000169
- Volunteer_1_1/DICOM/ST000000/SE000000/MR000170
- Volunteer_1_1/DICOM/ST000000/SE000000/MR000171
- Volunteer_1_1/DICOM/ST000000/SE000000/MR000172
- Volunteer_1_1/DICOM/ST000000/SE000000/MR000173
- Volunteer_1_1/DICOM/ST000000/SE000000/MR000174
- Volunteer_1_1/DICOM/ST000000/SE000000/MR000175
- Volunteer_1_1/DICOM/ST000000/SE000000/MR000176
- Volunteer_1_1/DICOM/ST000000/SE000000/MR000177
- Volunteer_1_1/DICOM/ST000000/SE000000/MR000178
- Volunteer_1_1/DICOM/ST000000/SE000000/MR000179
- Volunteer_1_1/DICOM/ST000000/SE000000/MR000180
- Volunteer_1_1/DICOM/ST000000/SE000000/MR000181
- Volunteer_1_1/DICOM/ST000000/SE000000/MR000182
- Volunteer_1_1/DICOM/ST000000/SE000000/MR000183
- Volunteer_1_1/DICOM/ST000000/SE000000/MR000184
- Volunteer_1_1/DICOM/ST000000/SE000000/MR000185
- Volunteer_1_1/DICOM/ST000000/SE000000/MR000186
- Volunteer_1_1/DICOM/ST000000/SE000000/MR000187
- Volunteer_1_1/DICOM/ST000000/SE000000/MR000188
- Volunteer_1_1/DICOM/ST000000/SE000000/MR000189
- Volunteer_1_1/DICOM/ST000000/SE000000/MR000190
- Volunteer_1_1/DICOM/ST000000/SE000000/MR000191
- Volunteer_1_1/DICOM/ST000000/SE000000/MR000192
- Volunteer_1_1/DICOM/ST000000/SE000000/MR000193
- Volunteer_1_1/DICOM/ST000000/SE000000/MR000194
- Volunteer_1_1/DICOM/ST000000/SE000000/MR000195
- Volunteer_1_1/DICOM/ST000000/SE000000/MR000196
- Volunteer_1_1/DICOM/ST000000/SE000000/MR000197
- Volunteer_1_1/DICOM/ST000000/SE000000/MR000198
- Volunteer_1_1/DICOM/ST000000/SE000000/MR000199
- Volunteer_1_1/DICOM/ST000000/SE000000/MR000200
- Volunteer_1_1/DICOM/ST000000/SE000000/MR000201
- Volunteer_1_1/DICOM/ST000000/SE000000/MR000202
- Volunteer_1_1/DICOM/ST000000/SE000000/MR000203
- Volunteer_1_1/DICOM/ST000000/SE000000/MR000204
- Volunteer_1_1/DICOM/ST000000/SE000000/MR000205
- Volunteer_1_1/DICOM/ST000000/SE000000/MR000206
- Volunteer_1_1/DICOM/ST000000/SE000000/MR000207
- Volunteer_1_1/DICOM/ST000000/SE000000/MR000208
- Volunteer_1_1/DICOM/ST000000/SE000000/MR000209
- Volunteer_1_1/DICOM/ST000000/SE000000/MR000210
- Volunteer_1_1/DICOM/ST000000/SE000000/MR000211
- Volunteer_1_1/DICOM/ST000000/SE000000/MR000212
- Volunteer_1_1/DICOM/ST000000/SE000000/MR000213
- Volunteer_1_1/DICOM/ST000000/SE000000/MR000214
- Volunteer_1_1/DICOM/ST000000/SE000000/MR000215
- Volunteer_1_1/DICOM/ST000000/SE000000/MR000216
- Volunteer_1_1/DICOM/ST000000/SE000000/MR000217
- Volunteer_1_1/DICOM/ST000000/SE000000/MR000218
- Volunteer_1_1/DICOM/ST000000/SE000000/MR000219
- Volunteer_1_1/DICOM/ST000000/SE000000/MR000220
- Volunteer_1_1/DICOM/ST000000/SE000000/MR000221
- Volunteer_1_1/DICOM/ST000000/SE000000/MR000222
- Volunteer_1_1/DICOM/ST000000/SE000000/MR000223
- Volunteer_1_1/DICOM/ST000000/SE000000/MR000224
- Volunteer_1_1/DICOM/ST000000/SE000000/MR000225
- Volunteer_1_1/DICOM/ST000000/SE000000/MR000226
- Volunteer_1_1/DICOM/ST000000/SE000000/MR000227
- Volunteer_1_1/DICOM/ST000000/SE000000/MR000228
- Volunteer_1_1/DICOM/ST000000/SE000000/MR000229
- Volunteer_1_1/DICOM/ST000000/SE000000/MR000230
- Volunteer_1_1/DICOM/ST000000/SE000000/MR000231
- Volunteer_1_1/DICOM/ST000000/SE000000/MR000232
- Volunteer_1_1/DICOM/ST000000/SE000000/MR000233
- Volunteer_1_1/DICOM/ST000000/SE000000/MR000234
- Volunteer_1_1/DICOM/ST000000/SE000000/MR000235
- Volunteer_1_1/DICOM/ST000000/SE000000/MR000236
- Volunteer_1_1/DICOM/ST000000/SE000000/MR000237
- Volunteer_1_1/DICOM/ST000000/SE000000/MR000238
- Volunteer_1_1/DICOM/ST000000/SE000000/MR000239
- Volunteer_1_1/DICOM/ST000000/SE000001/
- Volunteer_1_1/DICOM/ST000000/SE000001/MR000008
- Volunteer_1_1/DICOM/ST000000/SE000001/MR000009
- Volunteer_1_1/DICOM/ST000000/SE000001/MR000010
- Volunteer_1_1/DICOM/ST000000/SE000001/MR000011
- Volunteer_1_1/DICOM/ST000000/SE000001/MR000012
- Volunteer_1_1/DICOM/ST000000/SE000001/MR000013
- Volunteer_1_1/DICOM/ST000000/SE000001/MR000014
- Volunteer_1_1/DICOM/ST000000/SE000001/MR000015
- Volunteer_1_1/DICOM/ST000000/SE000002/
- Volunteer_1_1/DICOM/ST000000/SE000002/MR000072
- Volunteer_1_1/DICOM/ST000000/SE000002/MR000073
- Volunteer_1_1/DICOM/ST000000/SE000002/MR000074
- Volunteer_1_1/DICOM/ST000000/SE000002/MR000075
- Volunteer_1_1/DICOM/ST000000/SE000002/MR000076
- Volunteer_1_1/DICOM/ST000000/SE000002/MR000077
- Volunteer_1_1/DICOM/ST000000/SE000002/MR000078
- Volunteer_1_1/DICOM/ST000000/SE000002/MR000079
- Volunteer_1_1/DICOM/ST000000/SE000002/MR000080
- Volunteer_1_1/DICOM/ST000000/SE000002/MR000081
- Volunteer_1_1/DICOM/ST000000/SE000002/MR000082
- Volunteer_1_1/DICOM/ST000000/SE000002/MR000083
- Volunteer_1_1/DICOM/ST000000/SE000002/MR000084
- Volunteer_1_1/DICOM/ST000000/SE000002/MR000085
- Volunteer_1_1/DICOM/ST000000/SE000002/MR000086
- Volunteer_1_1/DICOM/ST000000/SE000002/MR000087
- Volunteer_1_1/DICOM/ST000000/SE000002/MR000088
- Volunteer_1_1/DICOM/ST000000/SE000002/MR000089
- Volunteer_1_1/DICOM/ST000000/SE000002/MR000090
- Volunteer_1_1/DICOM/ST000000/SE000002/MR000091
- Volunteer_1_1/DICOM/ST000000/SE000002/MR000092
- Volunteer_1_1/DICOM/ST000000/SE000002/MR000093
- Volunteer_1_1/DICOM/ST000000/SE000002/MR000094
- Volunteer_1_1/DICOM/ST000000/SE000002/MR000095
- Volunteer_1_1/DICOM/ST000000/SE000002/MR000096
- Volunteer_1_1/DICOM/ST000000/SE000002/MR000097
- Volunteer_1_1/DICOM/ST000000/SE000002/MR000098
- Volunteer_1_1/DICOM/ST000000/SE000002/MR000099
- Volunteer_1_1/DICOM/ST000000/SE000002/MR000100
- Volunteer_1_1/DICOM/ST000000/SE000002/MR000101
- Volunteer_1_1/DICOM/ST000000/SE000002/MR000102
- Volunteer_1_1/DICOM/ST000000/SE000002/MR000103
- Volunteer_1_1/DICOM/ST000000/SE000002/MR000104
- Volunteer_1_1/DICOM/ST000000/SE000002/MR000105
- Volunteer_1_1/DICOM/ST000000/SE000002/MR000106
- Volunteer_1_1/DICOM/ST000000/SE000002/MR000107
- Volunteer_1_1/DICOM/ST000000/SE000002/MR000108
- Volunteer_1_1/DICOM/ST000000/SE000002/MR000109
- Volunteer_1_1/DICOM/ST000000/SE000002/MR000110
- Volunteer_1_1/DICOM/ST000000/SE000002/MR000111
- Volunteer_1_1/DICOM/ST000000/SE000002/MR000112
- Volunteer_1_1/DICOM/ST000000/SE000002/MR000113
- Volunteer_1_1/DICOM/ST000000/SE000002/MR000114
- Volunteer_1_1/DICOM/ST000000/SE000002/MR000115
- Volunteer_1_1/DICOM/ST000000/SE000002/MR000116
- Volunteer_1_1/DICOM/ST000000/SE000002/MR000117
- Volunteer_1_1/DICOM/ST000000/SE000002/MR000118
- Volunteer_1_1/DICOM/ST000000/SE000002/MR000119
- Volunteer_1_1/DICOM/ST000000/SE000002/MR000120
- Volunteer_1_1/DICOM/ST000000/SE000002/MR000121
- Volunteer_1_1/DICOM/ST000000/SE000002/MR000122
- Volunteer_1_1/DICOM/ST000000/SE000002/MR000123
- Volunteer_1_1/DICOM/ST000000/SE000002/MR000124
- Volunteer_1_1/DICOM/ST000000/SE000002/MR000125
- Volunteer_1_1/DICOM/ST000000/SE000002/MR000126
- Volunteer_1_1/DICOM/ST000000/SE000002/MR000127
- Volunteer_1_1/DICOM/ST000000/SE000002/MR000128
- Volunteer_1_1/DICOM/ST000000/SE000002/MR000129
- Volunteer_1_1/DICOM/ST000000/SE000002/MR000130
- Volunteer_1_1/DICOM/ST000000/SE000002/MR000131
- Volunteer_1_1/DICOM/ST000000/SE000002/MR000132
- Volunteer_1_1/DICOM/ST000000/SE000002/MR000133
- Volunteer_1_1/DICOM/ST000000/SE000002/MR000134
- Volunteer_1_1/DICOM/ST000000/SE000002/MR000135
- Volunteer_1_1/DICOM/ST000000/SE000002/MR000136
- Volunteer_1_1/DICOM/ST000000/SE000002/MR000137
- Volunteer_1_1/DICOM/ST000000/SE000002/MR000138
- Volunteer_1_1/DICOM/ST000000/SE000002/MR000139
- Volunteer_1_1/DICOM/ST000000/SE000002/MR000140
- Volunteer_1_1/DICOM/ST000000/SE000002/MR000141
- Volunteer_1_1/DICOM/ST000000/SE000002/MR000142
- Volunteer_1_1/DICOM/ST000000/SE000002/MR000143
- Volunteer_1_1/DICOM/ST000000/SE000003/
- Volunteer_1_1/DICOM/ST000000/SE000003/MR000090
- Volunteer_1_1/DICOM/ST000000/SE000003/MR000091
- Volunteer_1_1/DICOM/ST000000/SE000003/MR000092
- Volunteer_1_1/DICOM/ST000000/SE000003/MR000093
- Volunteer_1_1/DICOM/ST000000/SE000003/MR000094
- Volunteer_1_1/DICOM/ST000000/SE000003/MR000095
- Volunteer_1_1/DICOM/ST000000/SE000003/MR000096
- Volunteer_1_1/DICOM/ST000000/SE000003/MR000097
- Volunteer_1_1/DICOM/ST000000/SE000003/MR000098
- Volunteer_1_1/DICOM/ST000000/SE000003/MR000099
- Volunteer_1_1/DICOM/ST000000/SE000003/MR000100
- Volunteer_1_1/DICOM/ST000000/SE000003/MR000101
- Volunteer_1_1/DICOM/ST000000/SE000003/MR000102
- Volunteer_1_1/DICOM/ST000000/SE000003/MR000103
- Volunteer_1_1/DICOM/ST000000/SE000003/MR000104
- Volunteer_1_1/DICOM/ST000000/SE000003/MR000105
- Volunteer_1_1/DICOM/ST000000/SE000003/MR000106
- Volunteer_1_1/DICOM/ST000000/SE000003/MR000107
- Volunteer_1_1/DICOM/ST000000/SE000003/MR000108
- Volunteer_1_1/DICOM/ST000000/SE000003/MR000109
- Volunteer_1_1/DICOM/ST000000/SE000003/MR000110
- Volunteer_1_1/DICOM/ST000000/SE000003/MR000111
- Volunteer_1_1/DICOM/ST000000/SE000003/MR000112
- Volunteer_1_1/DICOM/ST000000/SE000003/MR000113
- Volunteer_1_1/DICOM/ST000000/SE000003/MR000114
- Volunteer_1_1/DICOM/ST000000/SE000003/MR000115
- Volunteer_1_1/DICOM/ST000000/SE000003/MR000116
- Volunteer_1_1/DICOM/ST000000/SE000003/MR000117
- Volunteer_1_1/DICOM/ST000000/SE000003/MR000118
- Volunteer_1_1/DICOM/ST000000/SE000003/MR000119
- Volunteer_1_1/DICOM/ST000000/SE000003/MR000120
- Volunteer_1_1/DICOM/ST000000/SE000003/MR000121
- Volunteer_1_1/DICOM/ST000000/SE000003/MR000122
- Volunteer_1_1/DICOM/ST000000/SE000003/MR000123
- Volunteer_1_1/DICOM/ST000000/SE000003/MR000124
- Volunteer_1_1/DICOM/ST000000/SE000003/MR000125
- Volunteer_1_1/DICOM/ST000000/SE000003/MR000126
- Volunteer_1_1/DICOM/ST000000/SE000003/MR000127
- Volunteer_1_1/DICOM/ST000000/SE000003/MR000128
- Volunteer_1_1/DICOM/ST000000/SE000003/MR000129
- Volunteer_1_1/DICOM/ST000000/SE000003/MR000130
- Volunteer_1_1/DICOM/ST000000/SE000003/MR000131
- Volunteer_1_1/DICOM/ST000000/SE000003/MR000132
- Volunteer_1_1/DICOM/ST000000/SE000003/MR000133
- Volunteer_1_1/DICOM/ST000000/SE000003/MR000134
- Volunteer_1_1/DICOM/ST000000/SE000003/MR000135
- Volunteer_1_1/DICOM/ST000000/SE000003/MR000136
- Volunteer_1_1/DICOM/ST000000/SE000003/MR000137
- Volunteer_1_1/DICOM/ST000000/SE000003/MR000138
- Volunteer_1_1/DICOM/ST000000/SE000003/MR000139
- Volunteer_1_1/DICOM/ST000000/SE000003/MR000140
- Volunteer_1_1/DICOM/ST000000/SE000003/MR000141
- Volunteer_1_1/DICOM/ST000000/SE000003/MR000142
- Volunteer_1_1/DICOM/ST000000/SE000003/MR000143
- Volunteer_1_1/DICOM/ST000000/SE000003/MR000144
- Volunteer_1_1/DICOM/ST000000/SE000003/MR000145
- Volunteer_1_1/DICOM/ST000000/SE000003/MR000146
- Volunteer_1_1/DICOM/ST000000/SE000003/MR000147
- Volunteer_1_1/DICOM/ST000000/SE000003/MR000148
- Volunteer_1_1/DICOM/ST000000/SE000003/MR000149
- Volunteer_1_1/DICOM/ST000000/SE000003/MR000150
- Volunteer_1_1/DICOM/ST000000/SE000003/MR000151
- Volunteer_1_1/DICOM/ST000000/SE000003/MR000152
- Volunteer_1_1/DICOM/ST000000/SE000003/MR000153
- Volunteer_1_1/DICOM/ST000000/SE000003/MR000154
- Volunteer_1_1/DICOM/ST000000/SE000003/MR000155
- Volunteer_1_1/DICOM/ST000000/SE000003/MR000156
- Volunteer_1_1/DICOM/ST000000/SE000003/MR000157
- Volunteer_1_1/DICOM/ST000000/SE000003/MR000158
- Volunteer_1_1/DICOM/ST000000/SE000003/MR000159
- Volunteer_1_1/DICOM/ST000000/SE000003/MR000160
- Volunteer_1_1/DICOM/ST000000/SE000003/MR000161
- Volunteer_1_1/DICOM/ST000000/SE000003/MR000162
- Volunteer_1_1/DICOM/ST000000/SE000003/MR000163
- Volunteer_1_1/DICOM/ST000000/SE000003/MR000164
- Volunteer_1_1/DICOM/ST000000/SE000003/MR000165
- Volunteer_1_1/DICOM/ST000000/SE000003/MR000166
- Volunteer_1_1/DICOM/ST000000/SE000003/MR000167
- Volunteer_1_1/DICOM/ST000000/SE000003/MR000168
- Volunteer_1_1/DICOM/ST000000/SE000003/MR000169
- Volunteer_1_1/DICOM/ST000000/SE000003/MR000170
- Volunteer_1_1/DICOM/ST000000/SE000003/MR000171
- Volunteer_1_1/DICOM/ST000000/SE000003/MR000172
- Volunteer_1_1/DICOM/ST000000/SE000003/MR000173
- Volunteer_1_1/DICOM/ST000000/SE000003/MR000174
- Volunteer_1_1/DICOM/ST000000/SE000003/MR000175
- Volunteer_1_1/DICOM/ST000000/SE000003/MR000176
- Volunteer_1_1/DICOM/ST000000/SE000003/MR000177
- Volunteer_1_1/DICOM/ST000000/SE000003/MR000178
- Volunteer_1_1/DICOM/ST000000/SE000003/MR000179
- Volunteer_1_1/DICOM/ST000000/SE000004/
- Volunteer_1_1/DICOM/ST000000/SE000004/MR000120
- Volunteer_1_1/DICOM/ST000000/SE000004/MR000121
[truncated: 1,442 more entries]
