# Supplementary material for: Chest-MRI under pulsatile flow ventilation: A new promising technique
Source: PLoS One. 2017 Jun 12;12(6):e0178807. doi: 10.1371/journal.pone.0178807 (PMC5467845; doi:10.1371/journal.pone.0178807)
Supplement: S2 Images — (ZIP) [file pone.0178807.s002.zip]

Archive with 1,593 entries (1,570 files):
- Volunteer_1_2/
- Volunteer_1_2/DICOM/
- Volunteer_1_2/DICOM/ST000000/
- Volunteer_1_2/DICOM/ST000000/SE000030/
- Volunteer_1_2/DICOM/ST000000/SE000030/MR000120
- Volunteer_1_2/DICOM/ST000000/SE000030/MR000121
- Volunteer_1_2/DICOM/ST000000/SE000030/MR000122
- Volunteer_1_2/DICOM/ST000000/SE000030/MR000123
- Volunteer_1_2/DICOM/ST000000/SE000030/MR000124
- Volunteer_1_2/DICOM/ST000000/SE000030/MR000125
- Volunteer_1_2/DICOM/ST000000/SE000030/MR000126
- Volunteer_1_2/DICOM/ST000000/SE000030/MR000127
- Volunteer_1_2/DICOM/ST000000/SE000030/MR000128
- Volunteer_1_2/DICOM/ST000000/SE000030/MR000129
- Volunteer_1_2/DICOM/ST000000/SE000030/MR000130
- Volunteer_1_2/DICOM/ST000000/SE000030/MR000131
- Volunteer_1_2/DICOM/ST000000/SE000030/MR000132
- Volunteer_1_2/DICOM/ST000000/SE000030/MR000133
- Volunteer_1_2/DICOM/ST000000/SE000030/MR000134
- Volunteer_1_2/DICOM/ST000000/SE000030/MR000135
- Volunteer_1_2/DICOM/ST000000/SE000030/MR000136
- Volunteer_1_2/DICOM/ST000000/SE000030/MR000137
- Volunteer_1_2/DICOM/ST000000/SE000030/MR000138
- Volunteer_1_2/DICOM/ST000000/SE000030/MR000139
- Volunteer_1_2/DICOM/ST000000/SE000030/MR000140
- Volunteer_1_2/DICOM/ST000000/SE000030/MR000141
- Volunteer_1_2/DICOM/ST000000/SE000030/MR000142
- Volunteer_1_2/DICOM/ST000000/SE000030/MR000143
- Volunteer_1_2/DICOM/ST000000/SE000030/MR000144
- Volunteer_1_2/DICOM/ST000000/SE000030/MR000145
- Volunteer_1_2/DICOM/ST000000/SE000030/MR000146
- Volunteer_1_2/DICOM/ST000000/SE000030/MR000147
- Volunteer_1_2/DICOM/ST000000/SE000030/MR000148
- Volunteer_1_2/DICOM/ST000000/SE000030/MR000149
- Volunteer_1_2/DICOM/ST000000/SE000030/MR000150
- Volunteer_1_2/DICOM/ST000000/SE000030/MR000151
- Volunteer_1_2/DICOM/ST000000/SE000030/MR000152
- Volunteer_1_2/DICOM/ST000000/SE000030/MR000153
- Volunteer_1_2/DICOM/ST000000/SE000030/MR000154
- Volunteer_1_2/DICOM/ST000000/SE000030/MR000155
- Volunteer_1_2/DICOM/ST000000/SE000030/MR000156
- Volunteer_1_2/DICOM/ST000000/SE000030/MR000157
- Volunteer_1_2/DICOM/ST000000/SE000030/MR000158
- Volunteer_1_2/DICOM/ST000000/SE000030/MR000159
- Volunteer_1_2/DICOM/ST000000/SE000030/MR000160
- Volunteer_1_2/DICOM/ST000000/SE000030/MR000161
- Volunteer_1_2/DICOM/ST000000/SE000030/MR000162
- Volunteer_1_2/DICOM/ST000000/SE000030/MR000163
- Volunteer_1_2/DICOM/ST000000/SE000030/MR000164
- Volunteer_1_2/DICOM/ST000000/SE000030/MR000165
- Volunteer_1_2/DICOM/ST000000/SE000030/MR000166
- Volunteer_1_2/DICOM/ST000000/SE000030/MR000167
- Volunteer_1_2/DICOM/ST000000/SE000030/MR000168
- Volunteer_1_2/DICOM/ST000000/SE000030/MR000169
- Volunteer_1_2/DICOM/ST000000/SE000030/MR000170
- Volunteer_1_2/DICOM/ST000000/SE000030/MR000171
- Volunteer_1_2/DICOM/ST000000/SE000030/MR000172
- Volunteer_1_2/DICOM/ST000000/SE000030/MR000173
- Volunteer_1_2/DICOM/ST000000/SE000030/MR000174
- Volunteer_1_2/DICOM/ST000000/SE000030/MR000175
- Volunteer_1_2/DICOM/ST000000/SE000030/MR000176
- Volunteer_1_2/DICOM/ST000000/SE000030/MR000177
- Volunteer_1_2/DICOM/ST000000/SE000030/MR000178
- Volunteer_1_2/DICOM/ST000000/SE000030/MR000179
- Volunteer_1_2/DICOM/ST000000/SE000030/MR000180
- Volunteer_1_2/DICOM/ST000000/SE000030/MR000181
- Volunteer_1_2/DICOM/ST000000/SE000030/MR000182
- Volunteer_1_2/DICOM/ST000000/SE000030/MR000183
- Volunteer_1_2/DICOM/ST000000/SE000030/MR000184
- Volunteer_1_2/DICOM/ST000000/SE000030/MR000185
- Volunteer_1_2/DICOM/ST000000/SE000030/MR000186
- Volunteer_1_2/DICOM/ST000000/SE000030/MR000187
- Volunteer_1_2/DICOM/ST000000/SE000030/MR000188
- Volunteer_1_2/DICOM/ST000000/SE000030/MR000189
- Volunteer_1_2/DICOM/ST000000/SE000030/MR000190
- Volunteer_1_2/DICOM/ST000000/SE000030/MR000191
- Volunteer_1_2/DICOM/ST000000/SE000030/MR000192
- Volunteer_1_2/DICOM/ST000000/SE000030/MR000193
- Volunteer_1_2/DICOM/ST000000/SE000030/MR000194
- Volunteer_1_2/DICOM/ST000000/SE000030/MR000195
- Volunteer_1_2/DICOM/ST000000/SE000030/MR000196
- Volunteer_1_2/DICOM/ST000000/SE000030/MR000197
- Volunteer_1_2/DICOM/ST000000/SE000030/MR000198
- Volunteer_1_2/DICOM/ST000000/SE000030/MR000199
- Volunteer_1_2/DICOM/ST000000/SE000030/MR000200
- Volunteer_1_2/DICOM/ST000000/SE000030/MR000201
- Volunteer_1_2/DICOM/ST000000/SE000030/MR000202
- Volunteer_1_2/DICOM/ST000000/SE000030/MR000203
- Volunteer_1_2/DICOM/ST000000/SE000030/MR000204
- Volunteer_1_2/DICOM/ST000000/SE000030/MR000205
- Volunteer_1_2/DICOM/ST000000/SE000030/MR000206
- Volunteer_1_2/DICOM/ST000000/SE000030/MR000207
- Volunteer_1_2/DICOM/ST000000/SE000030/MR000208
- Volunteer_1_2/DICOM/ST000000/SE000030/MR000209
- Volunteer_1_2/DICOM/ST000000/SE000030/MR000210
- Volunteer_1_2/DICOM/ST000000/SE000030/MR000211
- Volunteer_1_2/DICOM/ST000000/SE000030/MR000212
- Volunteer_1_2/DICOM/ST000000/SE000030/MR000213
- Volunteer_1_2/DICOM/ST000000/SE000030/MR000214
- Volunteer_1_2/DICOM/ST000000/SE000030/MR000215
- Volunteer_1_2/DICOM/ST000000/SE000030/MR000216
- Volunteer_1_2/DICOM/ST000000/SE000030/MR000217
- Volunteer_1_2/DICOM/ST000000/SE000030/MR000218
- Volunteer_1_2/DICOM/ST000000/SE000030/MR000219
- Volunteer_1_2/DICOM/ST000000/SE000030/MR000220
- Volunteer_1_2/DICOM/ST000000/SE000030/MR000221
- Volunteer_1_2/DICOM/ST000000/SE000030/MR000222
- Volunteer_1_2/DICOM/ST000000/SE000030/MR000223
- Volunteer_1_2/DICOM/ST000000/SE000030/MR000224
- Volunteer_1_2/DICOM/ST000000/SE000030/MR000225
- Volunteer_1_2/DICOM/ST000000/SE000030/MR000226
- Volunteer_1_2/DICOM/ST000000/SE000030/MR000227
- Volunteer_1_2/DICOM/ST000000/SE000030/MR000228
- Volunteer_1_2/DICOM/ST000000/SE000030/MR000229
- Volunteer_1_2/DICOM/ST000000/SE000030/MR000230
- Volunteer_1_2/DICOM/ST000000/SE000030/MR000231
- Volunteer_1_2/DICOM/ST000000/SE000030/MR000232
- Volunteer_1_2/DICOM/ST000000/SE000030/MR000233
- Volunteer_1_2/DICOM/ST000000/SE000030/MR000234
- Volunteer_1_2/DICOM/ST000000/SE000030/MR000235
- Volunteer_1_2/DICOM/ST000000/SE000030/MR000236
- Volunteer_1_2/DICOM/ST000000/SE000030/MR000237
- Volunteer_1_2/DICOM/ST000000/SE000030/MR000238
- Volunteer_1_2/DICOM/ST000000/SE000030/MR000239
- Volunteer_1_2/DICOM/ST000000/SE000031/
- Volunteer_1_2/DICOM/ST000000/SE000031/MR000120
- Volunteer_1_2/DICOM/ST000000/SE000031/MR000121
- Volunteer_1_2/DICOM/ST000000/SE000031/MR000122
- Volunteer_1_2/DICOM/ST000000/SE000031/MR000123
- Volunteer_1_2/DICOM/ST000000/SE000031/MR000124
- Volunteer_1_2/DICOM/ST000000/SE000031/MR000125
- Volunteer_1_2/DICOM/ST000000/SE000031/MR000126
- Volunteer_1_2/DICOM/ST000000/SE000031/MR000127
- Volunteer_1_2/DICOM/ST000000/SE000031/MR000128
- Volunteer_1_2/DICOM/ST000000/SE000031/MR000129
- Volunteer_1_2/DICOM/ST000000/SE000031/MR000130
- Volunteer_1_2/DICOM/ST000000/SE000031/MR000131
- Volunteer_1_2/DICOM/ST000000/SE000031/MR000132
- Volunteer_1_2/DICOM/ST000000/SE000031/MR000133
- Volunteer_1_2/DICOM/ST000000/SE000031/MR000134
- Volunteer_1_2/DICOM/ST000000/SE000031/MR000135
- Volunteer_1_2/DICOM/ST000000/SE000031/MR000136
- Volunteer_1_2/DICOM/ST000000/SE000031/MR000137
- Volunteer_1_2/DICOM/ST000000/SE000031/MR000138
- Volunteer_1_2/DICOM/ST000000/SE000031/MR000139
- Volunteer_1_2/DICOM/ST000000/SE000031/MR000140
- Volunteer_1_2/DICOM/ST000000/SE000031/MR000141
- Volunteer_1_2/DICOM/ST000000/SE000031/MR000142
- Volunteer_1_2/DICOM/ST000000/SE000031/MR000143
- Volunteer_1_2/DICOM/ST000000/SE000031/MR000144
- Volunteer_1_2/DICOM/ST000000/SE000031/MR000145
- Volunteer_1_2/DICOM/ST000000/SE000031/MR000146
- Volunteer_1_2/DICOM/ST000000/SE000031/MR000147
- Volunteer_1_2/DICOM/ST000000/SE000031/MR000148
- Volunteer_1_2/DICOM/ST000000/SE000031/MR000149
- Volunteer_1_2/DICOM/ST000000/SE000031/MR000150
- Volunteer_1_2/DICOM/ST000000/SE000031/MR000151
- Volunteer_1_2/DICOM/ST000000/SE000031/MR000152
- Volunteer_1_2/DICOM/ST000000/SE000031/MR000153
- Volunteer_1_2/DICOM/ST000000/SE000031/MR000154
- Volunteer_1_2/DICOM/ST000000/SE000031/MR000155
- Volunteer_1_2/DICOM/ST000000/SE000031/MR000156
- Volunteer_1_2/DICOM/ST000000/SE000031/MR000157
- Volunteer_1_2/DICOM/ST000000/SE000031/MR000158
- Volunteer_1_2/DICOM/ST000000/SE000031/MR000159
- Volunteer_1_2/DICOM/ST000000/SE000031/MR000160
- Volunteer_1_2/DICOM/ST000000/SE000031/MR000161
- Volunteer_1_2/DICOM/ST000000/SE000031/MR000162
- Volunteer_1_2/DICOM/ST000000/SE000031/MR000163
- Volunteer_1_2/DICOM/ST000000/SE000031/MR000164
- Volunteer_1_2/DICOM/ST000000/SE000031/MR000165
- Volunteer_1_2/DICOM/ST000000/SE000031/MR000166
- Volunteer_1_2/DICOM/ST000000/SE000031/MR000167
- Volunteer_1_2/DICOM/ST000000/SE000031/MR000168
- Volunteer_1_2/DICOM/ST000000/SE000031/MR000169
- Volunteer_1_2/DICOM/ST000000/SE000031/MR000170
- Volunteer_1_2/DICOM/ST000000/SE000031/MR000171
- Volunteer_1_2/DICOM/ST000000/SE000031/MR000172
- Volunteer_1_2/DICOM/ST000000/SE000031/MR000173
- Volunteer_1_2/DICOM/ST000000/SE000031/MR000174
- Volunteer_1_2/DICOM/ST000000/SE000031/MR000175
- Volunteer_1_2/DICOM/ST000000/SE000031/MR000176
- Volunteer_1_2/DICOM/ST000000/SE000031/MR000177
- Volunteer_1_2/DICOM/ST000000/SE000031/MR000178
- Volunteer_1_2/DICOM/ST000000/SE000031/MR000179
- Volunteer_1_2/DICOM/ST000000/SE000031/MR000180
- Volunteer_1_2/DICOM/ST000000/SE000031/MR000181
- Volunteer_1_2/DICOM/ST000000/SE000031/MR000182
- Volunteer_1_2/DICOM/ST000000/SE000031/MR000183
- Volunteer_1_2/DICOM/ST000000/SE000031/MR000184
- Volunteer_1_2/DICOM/ST000000/SE000031/MR000185
- Volunteer_1_2/DICOM/ST000000/SE000031/MR000186
- Volunteer_1_2/DICOM/ST000000/SE000031/MR000187
- Volunteer_1_2/DICOM/ST000000/SE000031/MR000188
- Volunteer_1_2/DICOM/ST000000/SE000031/MR000189
- Volunteer_1_2/DICOM/ST000000/SE000031/MR000190
- Volunteer_1_2/DICOM/ST000000/SE000031/MR000191
- Volunteer_1_2/DICOM/ST000000/SE000031/MR000192
- Volunteer_1_2/DICOM/ST000000/SE000031/MR000193
- Volunteer_1_2/DICOM/ST000000/SE000031/MR000194
- Volunteer_1_2/DICOM/ST000000/SE000031/MR000195
- Volunteer_1_2/DICOM/ST000000/SE000031/MR000196
- Volunteer_1_2/DICOM/ST000000/SE000031/MR000197
- Volunteer_1_2/DICOM/ST000000/SE000031/MR000198
- Volunteer_1_2/DICOM/ST000000/SE000031/MR000199
- Volunteer_1_2/DICOM/ST000000/SE000031/MR000200
- Volunteer_1_2/DICOM/ST000000/SE000031/MR000201
- Volunteer_1_2/DICOM/ST000000/SE000031/MR000202
- Volunteer_1_2/DICOM/ST000000/SE000031/MR000203
- Volunteer_1_2/DICOM/ST000000/SE000031/MR000204
- Volunteer_1_2/DICOM/ST000000/SE000031/MR000205
- Volunteer_1_2/DICOM/ST000000/SE000031/MR000206
- Volunteer_1_2/DICOM/ST000000/SE000031/MR000207
- Volunteer_1_2/DICOM/ST000000/SE000031/MR000208
- Volunteer_1_2/DICOM/ST000000/SE000031/MR000209
- Volunteer_1_2/DICOM/ST000000/SE000031/MR000210
- Volunteer_1_2/DICOM/ST000000/SE000031/MR000211
- Volunteer_1_2/DICOM/ST000000/SE000031/MR000212
- Volunteer_1_2/DICOM/ST000000/SE000031/MR000213
- Volunteer_1_2/DICOM/ST000000/SE000031/MR000214
- Volunteer_1_2/DICOM/ST000000/SE000031/MR000215
- Volunteer_1_2/DICOM/ST000000/SE000031/MR000216
- Volunteer_1_2/DICOM/ST000000/SE000031/MR000217
- Volunteer_1_2/DICOM/ST000000/SE000031/MR000218
- Volunteer_1_2/DICOM/ST000000/SE000031/MR000219
- Volunteer_1_2/DICOM/ST000000/SE000031/MR000220
- Volunteer_1_2/DICOM/ST000000/SE000031/MR000221
- Volunteer_1_2/DICOM/ST000000/SE000031/MR000222
- Volunteer_1_2/DICOM/ST000000/SE000031/MR000223
- Volunteer_1_2/DICOM/ST000000/SE000031/MR000224
- Volunteer_1_2/DICOM/ST000000/SE000031/MR000225
- Volunteer_1_2/DICOM/ST000000/SE000031/MR000226
- Volunteer_1_2/DICOM/ST000000/SE000031/MR000227
- Volunteer_1_2/DICOM/ST000000/SE000031/MR000228
- Volunteer_1_2/DICOM/ST000000/SE000031/MR000229
- Volunteer_1_2/DICOM/ST000000/SE000031/MR000230
- Volunteer_1_2/DICOM/ST000000/SE000031/MR000231
- Volunteer_1_2/DICOM/ST000000/SE000031/MR000232
- Volunteer_1_2/DICOM/ST000000/SE000031/MR000233
- Volunteer_1_2/DICOM/ST000000/SE000031/MR000234
- Volunteer_1_2/DICOM/ST000000/SE000031/MR000235
- Volunteer_1_2/DICOM/ST000000/SE000031/MR000236
- Volunteer_1_2/DICOM/ST000000/SE000031/MR000237
- Volunteer_1_2/DICOM/ST000000/SE000031/MR000238
- Volunteer_1_2/DICOM/ST000000/SE000031/MR000239
- Volunteer_1_2/DICOM/ST000000/SE000032/
- Volunteer_1_2/DICOM/ST000000/SE000032/MR000120
- Volunteer_1_2/DICOM/ST000000/SE000032/MR000121
- Volunteer_1_2/DICOM/ST000000/SE000032/MR000122
- Volunteer_1_2/DICOM/ST000000/SE000032/MR000123
- Volunteer_1_2/DICOM/ST000000/SE000032/MR000124
- Volunteer_1_2/DICOM/ST000000/SE000032/MR000125
- Volunteer_1_2/DICOM/ST000000/SE000032/MR000126
- Volunteer_1_2/DICOM/ST000000/SE000032/MR000127
- Volunteer_1_2/DICOM/ST000000/SE000032/MR000128
- Volunteer_1_2/DICOM/ST000000/SE000032/MR000129
- Volunteer_1_2/DICOM/ST000000/SE000032/MR000130
- Volunteer_1_2/DICOM/ST000000/SE000032/MR000131
- Volunteer_1_2/DICOM/ST000000/SE000032/MR000132
- Volunteer_1_2/DICOM/ST000000/SE000032/MR000133
- Volunteer_1_2/DICOM/ST000000/SE000032/MR000134
- Volunteer_1_2/DICOM/ST000000/SE000032/MR000135
- Volunteer_1_2/DICOM/ST000000/SE000032/MR000136
- Volunteer_1_2/DICOM/ST000000/SE000032/MR000137
- Volunteer_1_2/DICOM/ST000000/SE000032/MR000138
- Volunteer_1_2/DICOM/ST000000/SE000032/MR000139
- Volunteer_1_2/DICOM/ST000000/SE000032/MR000140
- Volunteer_1_2/DICOM/ST000000/SE000032/MR000141
- Volunteer_1_2/DICOM/ST000000/SE000032/MR000142
- Volunteer_1_2/DICOM/ST000000/SE000032/MR000143
- Volunteer_1_2/DICOM/ST000000/SE000032/MR000144
- Volunteer_1_2/DICOM/ST000000/SE000032/MR000145
- Volunteer_1_2/DICOM/ST000000/SE000032/MR000146
- Volunteer_1_2/DICOM/ST000000/SE000032/MR000147
- Volunteer_1_2/DICOM/ST000000/SE000032/MR000148
- Volunteer_1_2/DICOM/ST000000/SE000032/MR000149
- Volunteer_1_2/DICOM/ST000000/SE000032/MR000150
- Volunteer_1_2/DICOM/ST000000/SE000032/MR000151
- Volunteer_1_2/DICOM/ST000000/SE000032/MR000152
- Volunteer_1_2/DICOM/ST000000/SE000032/MR000153
- Volunteer_1_2/DICOM/ST000000/SE000032/MR000154
- Volunteer_1_2/DICOM/ST000000/SE000032/MR000155
- Volunteer_1_2/DICOM/ST000000/SE000032/MR000156
- Volunteer_1_2/DICOM/ST000000/SE000032/MR000157
- Volunteer_1_2/DICOM/ST000000/SE000032/MR000158
- Volunteer_1_2/DICOM/ST000000/SE000032/MR000159
- Volunteer_1_2/DICOM/ST000000/SE000032/MR000160
- Volunteer_1_2/DICOM/ST000000/SE000032/MR000161
- Volunteer_1_2/DICOM/ST000000/SE000032/MR000162
- Volunteer_1_2/DICOM/ST000000/SE000032/MR000163
- Volunteer_1_2/DICOM/ST000000/SE000032/MR000164
- Volunteer_1_2/DICOM/ST000000/SE000032/MR000165
- Volunteer_1_2/DICOM/ST000000/SE000032/MR000166
- Volunteer_1_2/DICOM/ST000000/SE000032/MR000167
- Volunteer_1_2/DICOM/ST000000/SE000032/MR000168
- Volunteer_1_2/DICOM/ST000000/SE000032/MR000169
- Volunteer_1_2/DICOM/ST000000/SE000032/MR000170
- Volunteer_1_2/DICOM/ST000000/SE000032/MR000171
- Volunteer_1_2/DICOM/ST000000/SE000032/MR000172
- Volunteer_1_2/DICOM/ST000000/SE000032/MR000173
[truncated: 1,293 more entries]
