# Supplementary material for: Chest-MRI under pulsatile flow ventilation: A new promising technique
Source: PLoS One. 2017 Jun 12;12(6):e0178807. doi: 10.1371/journal.pone.0178807 (PMC5467845; doi:10.1371/journal.pone.0178807)
Supplement: S3 Images — (ZIP) [file pone.0178807.s003.zip]

Archive with 1,627 entries (1,590 files):
- Patient_1_1/
- Patient_1_1/DICOM/
- Patient_1_1/DICOM/ST000000/
- Patient_1_1/DICOM/ST000000/SE000000/
- Patient_1_1/DICOM/ST000000/SE000000/MR000000
- Patient_1_1/DICOM/ST000000/SE000000/MR000001
- Patient_1_1/DICOM/ST000000/SE000000/MR000002
- Patient_1_1/DICOM/ST000000/SE000000/MR000003
- Patient_1_1/DICOM/ST000000/SE000000/MR000004
- Patient_1_1/DICOM/ST000000/SE000000/MR000005
- Patient_1_1/DICOM/ST000000/SE000000/MR000006
- Patient_1_1/DICOM/ST000000/SE000000/MR000007
- Patient_1_1/DICOM/ST000000/SE000000/MR000008
- Patient_1_1/DICOM/ST000000/SE000000/MR000009
- Patient_1_1/DICOM/ST000000/SE000000/MR000010
- Patient_1_1/DICOM/ST000000/SE000000/MR000011
- Patient_1_1/DICOM/ST000000/SE000000/MR000012
- Patient_1_1/DICOM/ST000000/SE000000/MR000013
- Patient_1_1/DICOM/ST000000/SE000000/MR000014
- Patient_1_1/DICOM/ST000000/SE000000/MR000015
- Patient_1_1/DICOM/ST000000/SE000000/MR000016
- Patient_1_1/DICOM/ST000000/SE000000/MR000017
- Patient_1_1/DICOM/ST000000/SE000000/MR000018
- Patient_1_1/DICOM/ST000000/SE000000/MR000019
- Patient_1_1/DICOM/ST000000/SE000000/MR000020
- Patient_1_1/DICOM/ST000000/SE000000/MR000021
- Patient_1_1/DICOM/ST000000/SE000000/MR000022
- Patient_1_1/DICOM/ST000000/SE000000/MR000023
- Patient_1_1/DICOM/ST000000/SE000000/MR000024
- Patient_1_1/DICOM/ST000000/SE000000/MR000025
- Patient_1_1/DICOM/ST000000/SE000000/MR000026
- Patient_1_1/DICOM/ST000000/SE000000/MR000027
- Patient_1_1/DICOM/ST000000/SE000000/MR000028
- Patient_1_1/DICOM/ST000000/SE000000/MR000029
- Patient_1_1/DICOM/ST000000/SE000000/MR000030
- Patient_1_1/DICOM/ST000000/SE000000/MR000031
- Patient_1_1/DICOM/ST000000/SE000000/MR000032
- Patient_1_1/DICOM/ST000000/SE000000/MR000033
- Patient_1_1/DICOM/ST000000/SE000000/MR000034
- Patient_1_1/DICOM/ST000000/SE000000/MR000035
- Patient_1_1/DICOM/ST000000/SE000000/MR000036
- Patient_1_1/DICOM/ST000000/SE000000/MR000037
- Patient_1_1/DICOM/ST000000/SE000000/MR000038
- Patient_1_1/DICOM/ST000000/SE000000/MR000039
- Patient_1_1/DICOM/ST000000/SE000000/MR000040
- Patient_1_1/DICOM/ST000000/SE000000/MR000041
- Patient_1_1/DICOM/ST000000/SE000000/MR000042
- Patient_1_1/DICOM/ST000000/SE000000/MR000043
- Patient_1_1/DICOM/ST000000/SE000000/MR000044
- Patient_1_1/DICOM/ST000000/SE000000/MR000045
- Patient_1_1/DICOM/ST000000/SE000000/MR000046
- Patient_1_1/DICOM/ST000000/SE000000/MR000047
- Patient_1_1/DICOM/ST000000/SE000000/MR000048
- Patient_1_1/DICOM/ST000000/SE000000/MR000049
- Patient_1_1/DICOM/ST000000/SE000000/MR000050
- Patient_1_1/DICOM/ST000000/SE000000/MR000051
- Patient_1_1/DICOM/ST000000/SE000000/MR000052
- Patient_1_1/DICOM/ST000000/SE000000/MR000053
- Patient_1_1/DICOM/ST000000/SE000000/MR000054
- Patient_1_1/DICOM/ST000000/SE000000/MR000055
- Patient_1_1/DICOM/ST000000/SE000000/MR000056
- Patient_1_1/DICOM/ST000000/SE000000/MR000057
- Patient_1_1/DICOM/ST000000/SE000000/MR000058
- Patient_1_1/DICOM/ST000000/SE000000/MR000059
- Patient_1_1/DICOM/ST000000/SE000000/MR000060
- Patient_1_1/DICOM/ST000000/SE000000/MR000061
- Patient_1_1/DICOM/ST000000/SE000000/MR000062
- Patient_1_1/DICOM/ST000000/SE000000/MR000063
- Patient_1_1/DICOM/ST000000/SE000000/MR000064
- Patient_1_1/DICOM/ST000000/SE000000/MR000065
- Patient_1_1/DICOM/ST000000/SE000000/MR000066
- Patient_1_1/DICOM/ST000000/SE000000/MR000067
- Patient_1_1/DICOM/ST000000/SE000000/MR000068
- Patient_1_1/DICOM/ST000000/SE000000/MR000069
- Patient_1_1/DICOM/ST000000/SE000000/MR000070
- Patient_1_1/DICOM/ST000000/SE000000/MR000071
- Patient_1_1/DICOM/ST000000/SE000000/MR000072
- Patient_1_1/DICOM/ST000000/SE000000/MR000073
- Patient_1_1/DICOM/ST000000/SE000000/MR000074
- Patient_1_1/DICOM/ST000000/SE000000/MR000075
- Patient_1_1/DICOM/ST000000/SE000000/MR000076
- Patient_1_1/DICOM/ST000000/SE000000/MR000077
- Patient_1_1/DICOM/ST000000/SE000000/MR000078
- Patient_1_1/DICOM/ST000000/SE000000/MR000079
- Patient_1_1/DICOM/ST000000/SE000000/MR000080
- Patient_1_1/DICOM/ST000000/SE000000/MR000081
- Patient_1_1/DICOM/ST000000/SE000000/MR000082
- Patient_1_1/DICOM/ST000000/SE000000/MR000083
- Patient_1_1/DICOM/ST000000/SE000000/MR000084
- Patient_1_1/DICOM/ST000000/SE000000/MR000085
- Patient_1_1/DICOM/ST000000/SE000000/MR000086
- Patient_1_1/DICOM/ST000000/SE000000/MR000087
- Patient_1_1/DICOM/ST000000/SE000000/MR000088
- Patient_1_1/DICOM/ST000000/SE000000/MR000089
- Patient_1_1/DICOM/ST000000/SE000000/MR000090
- Patient_1_1/DICOM/ST000000/SE000000/MR000091
- Patient_1_1/DICOM/ST000000/SE000000/MR000092
- Patient_1_1/DICOM/ST000000/SE000000/MR000093
- Patient_1_1/DICOM/ST000000/SE000000/MR000094
- Patient_1_1/DICOM/ST000000/SE000000/MR000095
- Patient_1_1/DICOM/ST000000/SE000000/MR000096
- Patient_1_1/DICOM/ST000000/SE000000/MR000097
- Patient_1_1/DICOM/ST000000/SE000000/MR000098
- Patient_1_1/DICOM/ST000000/SE000000/MR000099
- Patient_1_1/DICOM/ST000000/SE000000/MR000100
- Patient_1_1/DICOM/ST000000/SE000000/MR000101
- Patient_1_1/DICOM/ST000000/SE000000/MR000102
- Patient_1_1/DICOM/ST000000/SE000000/MR000103
- Patient_1_1/DICOM/ST000000/SE000000/MR000104
- Patient_1_1/DICOM/ST000000/SE000000/MR000105
- Patient_1_1/DICOM/ST000000/SE000000/MR000106
- Patient_1_1/DICOM/ST000000/SE000000/MR000107
- Patient_1_1/DICOM/ST000000/SE000000/MR000108
- Patient_1_1/DICOM/ST000000/SE000000/MR000109
- Patient_1_1/DICOM/ST000000/SE000000/MR000110
- Patient_1_1/DICOM/ST000000/SE000000/MR000111
- Patient_1_1/DICOM/ST000000/SE000000/MR000112
- Patient_1_1/DICOM/ST000000/SE000000/MR000113
- Patient_1_1/DICOM/ST000000/SE000000/MR000114
- Patient_1_1/DICOM/ST000000/SE000000/MR000115
- Patient_1_1/DICOM/ST000000/SE000000/MR000116
- Patient_1_1/DICOM/ST000000/SE000000/MR000117
- Patient_1_1/DICOM/ST000000/SE000000/MR000118
- Patient_1_1/DICOM/ST000000/SE000000/MR000119
- Patient_1_1/DICOM/ST000000/SE000000/MR000120
- Patient_1_1/DICOM/ST000000/SE000000/MR000121
- Patient_1_1/DICOM/ST000000/SE000000/MR000122
- Patient_1_1/DICOM/ST000000/SE000000/MR000123
- Patient_1_1/DICOM/ST000000/SE000000/MR000124
- Patient_1_1/DICOM/ST000000/SE000000/MR000125
- Patient_1_1/DICOM/ST000000/SE000000/MR000126
- Patient_1_1/DICOM/ST000000/SE000000/MR000127
- Patient_1_1/DICOM/ST000000/SE000000/MR000128
- Patient_1_1/DICOM/ST000000/SE000000/MR000129
- Patient_1_1/DICOM/ST000000/SE000000/MR000130
- Patient_1_1/DICOM/ST000000/SE000000/MR000131
- Patient_1_1/DICOM/ST000000/SE000000/MR000132
- Patient_1_1/DICOM/ST000000/SE000000/MR000133
- Patient_1_1/DICOM/ST000000/SE000000/MR000134
- Patient_1_1/DICOM/ST000000/SE000000/MR000135
- Patient_1_1/DICOM/ST000000/SE000000/MR000136
- Patient_1_1/DICOM/ST000000/SE000000/MR000137
- Patient_1_1/DICOM/ST000000/SE000000/MR000138
- Patient_1_1/DICOM/ST000000/SE000000/MR000139
- Patient_1_1/DICOM/ST000000/SE000000/MR000140
- Patient_1_1/DICOM/ST000000/SE000000/MR000141
- Patient_1_1/DICOM/ST000000/SE000000/MR000142
- Patient_1_1/DICOM/ST000000/SE000000/MR000143
- Patient_1_1/DICOM/ST000000/SE000000/MR000144
- Patient_1_1/DICOM/ST000000/SE000000/MR000145
- Patient_1_1/DICOM/ST000000/SE000000/MR000146
- Patient_1_1/DICOM/ST000000/SE000000/MR000147
- Patient_1_1/DICOM/ST000000/SE000000/MR000148
- Patient_1_1/DICOM/ST000000/SE000000/MR000149
- Patient_1_1/DICOM/ST000000/SE000000/MR000150
- Patient_1_1/DICOM/ST000000/SE000000/MR000151
- Patient_1_1/DICOM/ST000000/SE000000/MR000152
- Patient_1_1/DICOM/ST000000/SE000000/MR000153
- Patient_1_1/DICOM/ST000000/SE000000/MR000154
- Patient_1_1/DICOM/ST000000/SE000000/MR000155
- Patient_1_1/DICOM/ST000000/SE000000/MR000156
- Patient_1_1/DICOM/ST000000/SE000000/MR000157
- Patient_1_1/DICOM/ST000000/SE000000/MR000158
- Patient_1_1/DICOM/ST000000/SE000000/MR000159
- Patient_1_1/DICOM/ST000000/SE000000/MR000160
- Patient_1_1/DICOM/ST000000/SE000000/MR000161
- Patient_1_1/DICOM/ST000000/SE000000/MR000162
- Patient_1_1/DICOM/ST000000/SE000000/MR000163
- Patient_1_1/DICOM/ST000000/SE000000/MR000164
- Patient_1_1/DICOM/ST000000/SE000000/MR000165
- Patient_1_1/DICOM/ST000000/SE000000/MR000166
- Patient_1_1/DICOM/ST000000/SE000000/MR000167
- Patient_1_1/DICOM/ST000000/SE000000/MR000168
- Patient_1_1/DICOM/ST000000/SE000000/MR000169
- Patient_1_1/DICOM/ST000000/SE000000/MR000170
- Patient_1_1/DICOM/ST000000/SE000000/MR000171
- Patient_1_1/DICOM/ST000000/SE000000/MR000172
- Patient_1_1/DICOM/ST000000/SE000000/MR000173
- Patient_1_1/DICOM/ST000000/SE000000/MR000174
- Patient_1_1/DICOM/ST000000/SE000000/MR000175
- Patient_1_1/DICOM/ST000000/SE000000/MR000176
- Patient_1_1/DICOM/ST000000/SE000000/MR000177
- Patient_1_1/DICOM/ST000000/SE000000/MR000178
- Patient_1_1/DICOM/ST000000/SE000000/MR000179
- Patient_1_1/DICOM/ST000000/SE000000/MR000180
- Patient_1_1/DICOM/ST000000/SE000000/MR000181
- Patient_1_1/DICOM/ST000000/SE000000/MR000182
- Patient_1_1/DICOM/ST000000/SE000000/MR000183
- Patient_1_1/DICOM/ST000000/SE000000/MR000184
- Patient_1_1/DICOM/ST000000/SE000000/MR000185
- Patient_1_1/DICOM/ST000000/SE000000/MR000186
- Patient_1_1/DICOM/ST000000/SE000000/MR000187
- Patient_1_1/DICOM/ST000000/SE000000/MR000188
- Patient_1_1/DICOM/ST000000/SE000000/MR000189
- Patient_1_1/DICOM/ST000000/SE000000/MR000190
- Patient_1_1/DICOM/ST000000/SE000000/MR000191
- Patient_1_1/DICOM/ST000000/SE000000/MR000192
- Patient_1_1/DICOM/ST000000/SE000000/MR000193
- Patient_1_1/DICOM/ST000000/SE000000/MR000194
- Patient_1_1/DICOM/ST000000/SE000000/MR000195
- Patient_1_1/DICOM/ST000000/SE000000/MR000196
- Patient_1_1/DICOM/ST000000/SE000000/MR000197
- Patient_1_1/DICOM/ST000000/SE000000/MR000198
- Patient_1_1/DICOM/ST000000/SE000000/MR000199
- Patient_1_1/DICOM/ST000000/SE000000/MR000200
- Patient_1_1/DICOM/ST000000/SE000000/MR000201
- Patient_1_1/DICOM/ST000000/SE000000/MR000202
- Patient_1_1/DICOM/ST000000/SE000000/MR000203
- Patient_1_1/DICOM/ST000000/SE000000/MR000204
- Patient_1_1/DICOM/ST000000/SE000000/MR000205
- Patient_1_1/DICOM/ST000000/SE000000/MR000206
- Patient_1_1/DICOM/ST000000/SE000000/MR000207
- Patient_1_1/DICOM/ST000000/SE000001/
- Patient_1_1/DICOM/ST000000/SE000001/MR000000
- Patient_1_1/DICOM/ST000000/SE000001/MR000001
- Patient_1_1/DICOM/ST000000/SE000001/MR000002
- Patient_1_1/DICOM/ST000000/SE000001/MR000003
- Patient_1_1/DICOM/ST000000/SE000001/MR000004
- Patient_1_1/DICOM/ST000000/SE000001/MR000005
- Patient_1_1/DICOM/ST000000/SE000001/MR000006
- Patient_1_1/DICOM/ST000000/SE000001/MR000007
- Patient_1_1/DICOM/ST000000/SE000001/MR000008
- Patient_1_1/DICOM/ST000000/SE000002/
- Patient_1_1/DICOM/ST000000/SE000002/MR000000
- Patient_1_1/DICOM/ST000000/SE000002/MR000001
- Patient_1_1/DICOM/ST000000/SE000002/MR000002
- Patient_1_1/DICOM/ST000000/SE000002/MR000003
- Patient_1_1/DICOM/ST000000/SE000002/MR000004
- Patient_1_1/DICOM/ST000000/SE000002/MR000005
- Patient_1_1/DICOM/ST000000/SE000002/MR000006
- Patient_1_1/DICOM/ST000000/SE000002/MR000007
- Patient_1_1/DICOM/ST000000/SE000002/MR000008
- Patient_1_1/DICOM/ST000000/SE000002/MR000009
- Patient_1_1/DICOM/ST000000/SE000002/MR000010
- Patient_1_1/DICOM/ST000000/SE000002/MR000011
- Patient_1_1/DICOM/ST000000/SE000002/MR000012
- Patient_1_1/DICOM/ST000000/SE000002/MR000013
- Patient_1_1/DICOM/ST000000/SE000002/MR000014
- Patient_1_1/DICOM/ST000000/SE000002/MR000015
- Patient_1_1/DICOM/ST000000/SE000002/MR000016
- Patient_1_1/DICOM/ST000000/SE000002/MR000017
- Patient_1_1/DICOM/ST000000/SE000002/MR000018
- Patient_1_1/DICOM/ST000000/SE000002/MR000019
- Patient_1_1/DICOM/ST000000/SE000002/MR000020
- Patient_1_1/DICOM/ST000000/SE000002/MR000021
- Patient_1_1/DICOM/ST000000/SE000002/MR000022
- Patient_1_1/DICOM/ST000000/SE000002/MR000023
- Patient_1_1/DICOM/ST000000/SE000002/MR000024
- Patient_1_1/DICOM/ST000000/SE000003/
- Patient_1_1/DICOM/ST000000/SE000003/MR000000
- Patient_1_1/DICOM/ST000000/SE000003/MR000001
- Patient_1_1/DICOM/ST000000/SE000003/MR000002
- Patient_1_1/DICOM/ST000000/SE000003/MR000003
- Patient_1_1/DICOM/ST000000/SE000003/MR000004
- Patient_1_1/DICOM/ST000000/SE000003/MR000005
- Patient_1_1/DICOM/ST000000/SE000003/MR000006
- Patient_1_1/DICOM/ST000000/SE000003/MR000007
- Patient_1_1/DICOM/ST000000/SE000003/MR000008
- Patient_1_1/DICOM/ST000000/SE000003/MR000009
- Patient_1_1/DICOM/ST000000/SE000003/MR000010
- Patient_1_1/DICOM/ST000000/SE000003/MR000011
- Patient_1_1/DICOM/ST000000/SE000003/MR000012
- Patient_1_1/DICOM/ST000000/SE000003/MR000013
- Patient_1_1/DICOM/ST000000/SE000003/MR000014
- Patient_1_1/DICOM/ST000000/SE000003/MR000015
- Patient_1_1/DICOM/ST000000/SE000003/MR000016
- Patient_1_1/DICOM/ST000000/SE000003/MR000017
- Patient_1_1/DICOM/ST000000/SE000003/MR000018
- Patient_1_1/DICOM/ST000000/SE000003/MR000019
- Patient_1_1/DICOM/ST000000/SE000003/MR000020
- Patient_1_1/DICOM/ST000000/SE000003/MR000021
- Patient_1_1/DICOM/ST000000/SE000003/MR000022
- Patient_1_1/DICOM/ST000000/SE000003/MR000023
- Patient_1_1/DICOM/ST000000/SE000003/MR000024
- Patient_1_1/DICOM/ST000000/SE000004/
- Patient_1_1/DICOM/ST000000/SE000004/MR000000
- Patient_1_1/DICOM/ST000000/SE000004/MR000001
- Patient_1_1/DICOM/ST000000/SE000004/MR000002
- Patient_1_1/DICOM/ST000000/SE000004/MR000003
- Patient_1_1/DICOM/ST000000/SE000004/MR000004
- Patient_1_1/DICOM/ST000000/SE000004/MR000005
- Patient_1_1/DICOM/ST000000/SE000004/MR000006
- Patient_1_1/DICOM/ST000000/SE000004/MR000007
- Patient_1_1/DICOM/ST000000/SE000004/MR000008
- Patient_1_1/DICOM/ST000000/SE000004/MR000009
- Patient_1_1/DICOM/ST000000/SE000004/MR000010
- Patient_1_1/DICOM/ST000000/SE000004/MR000011
- Patient_1_1/DICOM/ST000000/SE000004/MR000012
- Patient_1_1/DICOM/ST000000/SE000004/MR000013
- Patient_1_1/DICOM/ST000000/SE000004/MR000014
- Patient_1_1/DICOM/ST000000/SE000004/MR000015
- Patient_1_1/DICOM/ST000000/SE000004/MR000016
- Patient_1_1/DICOM/ST000000/SE000004/MR000017
- Patient_1_1/DICOM/ST000000/SE000004/MR000018
- Patient_1_1/DICOM/ST000000/SE000004/MR000019
- Patient_1_1/DICOM/ST000000/SE000004/MR000020
- Patient_1_1/DICOM/ST000000/SE000004/MR000021
- Patient_1_1/DICOM/ST000000/SE000004/MR000022
- Patient_1_1/DICOM/ST000000/SE000004/MR000023
- Patient_1_1/DICOM/ST000000/SE000004/MR000024
[truncated: 1,327 more entries]
