# Supplementary material for: Chest-MRI under pulsatile flow ventilation: A new promising technique
Source: PLoS One. 2017 Jun 12;12(6):e0178807. doi: 10.1371/journal.pone.0178807 (PMC5467845; doi:10.1371/journal.pone.0178807)
Supplement: S4 Images — (ZIP) [file pone.0178807.s004.zip]

Archive with 1,272 entries (1,236 files):
- Patient_1_2/
- Patient_1_2/DICOM/
- Patient_1_2/DICOM/ST000000/
- Patient_1_2/DICOM/ST000000/SE000034/
- Patient_1_2/DICOM/ST000000/SE000034/MR000000
- Patient_1_2/DICOM/ST000000/SE000034/MR000001
- Patient_1_2/DICOM/ST000000/SE000034/MR000002
- Patient_1_2/DICOM/ST000000/SE000034/MR000003
- Patient_1_2/DICOM/ST000000/SE000034/MR000004
- Patient_1_2/DICOM/ST000000/SE000034/MR000005
- Patient_1_2/DICOM/ST000000/SE000034/MR000006
- Patient_1_2/DICOM/ST000000/SE000034/MR000007
- Patient_1_2/DICOM/ST000000/SE000034/MR000008
- Patient_1_2/DICOM/ST000000/SE000034/MR000009
- Patient_1_2/DICOM/ST000000/SE000034/MR000010
- Patient_1_2/DICOM/ST000000/SE000034/MR000011
- Patient_1_2/DICOM/ST000000/SE000034/MR000012
- Patient_1_2/DICOM/ST000000/SE000034/MR000013
- Patient_1_2/DICOM/ST000000/SE000034/MR000014
- Patient_1_2/DICOM/ST000000/SE000034/MR000015
- Patient_1_2/DICOM/ST000000/SE000034/MR000016
- Patient_1_2/DICOM/ST000000/SE000034/MR000017
- Patient_1_2/DICOM/ST000000/SE000034/MR000018
- Patient_1_2/DICOM/ST000000/SE000034/MR000019
- Patient_1_2/DICOM/ST000000/SE000034/MR000020
- Patient_1_2/DICOM/ST000000/SE000034/MR000021
- Patient_1_2/DICOM/ST000000/SE000034/MR000022
- Patient_1_2/DICOM/ST000000/SE000034/MR000023
- Patient_1_2/DICOM/ST000000/SE000034/MR000024
- Patient_1_2/DICOM/ST000000/SE000035/
- Patient_1_2/DICOM/ST000000/SE000035/MR000000
- Patient_1_2/DICOM/ST000000/SE000035/MR000001
- Patient_1_2/DICOM/ST000000/SE000035/MR000002
- Patient_1_2/DICOM/ST000000/SE000035/MR000003
- Patient_1_2/DICOM/ST000000/SE000035/MR000004
- Patient_1_2/DICOM/ST000000/SE000035/MR000005
- Patient_1_2/DICOM/ST000000/SE000035/MR000006
- Patient_1_2/DICOM/ST000000/SE000035/MR000007
- Patient_1_2/DICOM/ST000000/SE000035/MR000008
- Patient_1_2/DICOM/ST000000/SE000035/MR000009
- Patient_1_2/DICOM/ST000000/SE000035/MR000010
- Patient_1_2/DICOM/ST000000/SE000035/MR000011
- Patient_1_2/DICOM/ST000000/SE000035/MR000012
- Patient_1_2/DICOM/ST000000/SE000035/MR000013
- Patient_1_2/DICOM/ST000000/SE000036/
- Patient_1_2/DICOM/ST000000/SE000036/MR000000
- Patient_1_2/DICOM/ST000000/SE000036/MR000001
- Patient_1_2/DICOM/ST000000/SE000036/MR000002
- Patient_1_2/DICOM/ST000000/SE000036/MR000003
- Patient_1_2/DICOM/ST000000/SE000036/MR000004
- Patient_1_2/DICOM/ST000000/SE000036/MR000005
- Patient_1_2/DICOM/ST000000/SE000036/MR000006
- Patient_1_2/DICOM/ST000000/SE000036/MR000007
- Patient_1_2/DICOM/ST000000/SE000036/MR000008
- Patient_1_2/DICOM/ST000000/SE000036/MR000009
- Patient_1_2/DICOM/ST000000/SE000036/MR000010
- Patient_1_2/DICOM/ST000000/SE000036/MR000011
- Patient_1_2/DICOM/ST000000/SE000036/MR000012
- Patient_1_2/DICOM/ST000000/SE000036/MR000013
- Patient_1_2/DICOM/ST000000/SE000036/MR000014
- Patient_1_2/DICOM/ST000000/SE000036/MR000015
- Patient_1_2/DICOM/ST000000/SE000036/MR000016
- Patient_1_2/DICOM/ST000000/SE000036/MR000017
- Patient_1_2/DICOM/ST000000/SE000036/MR000018
- Patient_1_2/DICOM/ST000000/SE000036/MR000019
- Patient_1_2/DICOM/ST000000/SE000036/MR000020
- Patient_1_2/DICOM/ST000000/SE000036/MR000021
- Patient_1_2/DICOM/ST000000/SE000036/MR000022
- Patient_1_2/DICOM/ST000000/SE000036/MR000023
- Patient_1_2/DICOM/ST000000/SE000036/MR000024
- Patient_1_2/DICOM/ST000000/SE000036/MR000025
- Patient_1_2/DICOM/ST000000/SE000036/MR000026
- Patient_1_2/DICOM/ST000000/SE000036/MR000027
- Patient_1_2/DICOM/ST000000/SE000036/MR000028
- Patient_1_2/DICOM/ST000000/SE000036/MR000029
- Patient_1_2/DICOM/ST000000/SE000036/MR000030
- Patient_1_2/DICOM/ST000000/SE000036/MR000031
- Patient_1_2/DICOM/ST000000/SE000036/MR000032
- Patient_1_2/DICOM/ST000000/SE000036/MR000033
- Patient_1_2/DICOM/ST000000/SE000036/MR000034
- Patient_1_2/DICOM/ST000000/SE000036/MR000035
- Patient_1_2/DICOM/ST000000/SE000036/MR000036
- Patient_1_2/DICOM/ST000000/SE000036/MR000037
- Patient_1_2/DICOM/ST000000/SE000036/MR000038
- Patient_1_2/DICOM/ST000000/SE000036/MR000039
- Patient_1_2/DICOM/ST000000/SE000036/MR000040
- Patient_1_2/DICOM/ST000000/SE000036/MR000041
- Patient_1_2/DICOM/ST000000/SE000036/MR000042
- Patient_1_2/DICOM/ST000000/SE000036/MR000043
- Patient_1_2/DICOM/ST000000/SE000036/MR000044
- Patient_1_2/DICOM/ST000000/SE000036/MR000045
- Patient_1_2/DICOM/ST000000/SE000036/MR000046
- Patient_1_2/DICOM/ST000000/SE000036/MR000047
- Patient_1_2/DICOM/ST000000/SE000036/MR000048
- Patient_1_2/DICOM/ST000000/SE000036/MR000049
- Patient_1_2/DICOM/ST000000/SE000037/
- Patient_1_2/DICOM/ST000000/SE000037/MR000000
- Patient_1_2/DICOM/ST000000/SE000037/MR000001
- Patient_1_2/DICOM/ST000000/SE000037/MR000002
- Patient_1_2/DICOM/ST000000/SE000037/MR000003
- Patient_1_2/DICOM/ST000000/SE000037/MR000004
- Patient_1_2/DICOM/ST000000/SE000037/MR000005
- Patient_1_2/DICOM/ST000000/SE000037/MR000006
- Patient_1_2/DICOM/ST000000/SE000037/MR000007
- Patient_1_2/DICOM/ST000000/SE000037/MR000008
- Patient_1_2/DICOM/ST000000/SE000037/MR000009
- Patient_1_2/DICOM/ST000000/SE000037/MR000010
- Patient_1_2/DICOM/ST000000/SE000037/MR000011
- Patient_1_2/DICOM/ST000000/SE000037/MR000012
- Patient_1_2/DICOM/ST000000/SE000037/MR000013
- Patient_1_2/DICOM/ST000000/SE000037/MR000014
- Patient_1_2/DICOM/ST000000/SE000037/MR000015
- Patient_1_2/DICOM/ST000000/SE000037/MR000016
- Patient_1_2/DICOM/ST000000/SE000037/MR000017
- Patient_1_2/DICOM/ST000000/SE000037/MR000018
- Patient_1_2/DICOM/ST000000/SE000037/MR000019
- Patient_1_2/DICOM/ST000000/SE000037/MR000020
- Patient_1_2/DICOM/ST000000/SE000037/MR000021
- Patient_1_2/DICOM/ST000000/SE000037/MR000022
- Patient_1_2/DICOM/ST000000/SE000037/MR000023
- Patient_1_2/DICOM/ST000000/SE000037/MR000024
- Patient_1_2/DICOM/ST000000/SE000038/
- Patient_1_2/DICOM/ST000000/SE000038/MR000000
- Patient_1_2/DICOM/ST000000/SE000038/MR000001
- Patient_1_2/DICOM/ST000000/SE000038/MR000002
- Patient_1_2/DICOM/ST000000/SE000038/MR000003
- Patient_1_2/DICOM/ST000000/SE000038/MR000004
- Patient_1_2/DICOM/ST000000/SE000038/MR000005
- Patient_1_2/DICOM/ST000000/SE000038/MR000006
- Patient_1_2/DICOM/ST000000/SE000038/MR000007
- Patient_1_2/DICOM/ST000000/SE000038/MR000008
- Patient_1_2/DICOM/ST000000/SE000038/MR000009
- Patient_1_2/DICOM/ST000000/SE000038/MR000010
- Patient_1_2/DICOM/ST000000/SE000038/MR000011
- Patient_1_2/DICOM/ST000000/SE000038/MR000012
- Patient_1_2/DICOM/ST000000/SE000038/MR000013
- Patient_1_2/DICOM/ST000000/SE000038/MR000014
- Patient_1_2/DICOM/ST000000/SE000038/MR000015
- Patient_1_2/DICOM/ST000000/SE000038/MR000016
- Patient_1_2/DICOM/ST000000/SE000038/MR000017
- Patient_1_2/DICOM/ST000000/SE000038/MR000018
- Patient_1_2/DICOM/ST000000/SE000038/MR000019
- Patient_1_2/DICOM/ST000000/SE000038/MR000020
- Patient_1_2/DICOM/ST000000/SE000038/MR000021
- Patient_1_2/DICOM/ST000000/SE000038/MR000022
- Patient_1_2/DICOM/ST000000/SE000038/MR000023
- Patient_1_2/DICOM/ST000000/SE000038/MR000024
- Patient_1_2/DICOM/ST000000/SE000038/MR000025
- Patient_1_2/DICOM/ST000000/SE000038/MR000026
- Patient_1_2/DICOM/ST000000/SE000038/MR000027
- Patient_1_2/DICOM/ST000000/SE000038/MR000028
- Patient_1_2/DICOM/ST000000/SE000038/MR000029
- Patient_1_2/DICOM/ST000000/SE000038/MR000030
- Patient_1_2/DICOM/ST000000/SE000038/MR000031
- Patient_1_2/DICOM/ST000000/SE000038/MR000032
- Patient_1_2/DICOM/ST000000/SE000038/MR000033
- Patient_1_2/DICOM/ST000000/SE000038/MR000034
- Patient_1_2/DICOM/ST000000/SE000038/MR000035
- Patient_1_2/DICOM/ST000000/SE000038/MR000036
- Patient_1_2/DICOM/ST000000/SE000038/MR000037
- Patient_1_2/DICOM/ST000000/SE000038/MR000038
- Patient_1_2/DICOM/ST000000/SE000038/MR000039
- Patient_1_2/DICOM/ST000000/SE000038/MR000040
- Patient_1_2/DICOM/ST000000/SE000038/MR000041
- Patient_1_2/DICOM/ST000000/SE000038/MR000042
- Patient_1_2/DICOM/ST000000/SE000038/MR000043
- Patient_1_2/DICOM/ST000000/SE000038/MR000044
- Patient_1_2/DICOM/ST000000/SE000038/MR000045
- Patient_1_2/DICOM/ST000000/SE000038/MR000046
- Patient_1_2/DICOM/ST000000/SE000038/MR000047
- Patient_1_2/DICOM/ST000000/SE000038/MR000048
- Patient_1_2/DICOM/ST000000/SE000038/MR000049
- Patient_1_2/DICOM/ST000000/SE000038/MR000050
- Patient_1_2/DICOM/ST000000/SE000038/MR000051
- Patient_1_2/DICOM/ST000000/SE000038/MR000052
- Patient_1_2/DICOM/ST000000/SE000038/MR000053
- Patient_1_2/DICOM/ST000000/SE000038/MR000054
- Patient_1_2/DICOM/ST000000/SE000038/MR000055
- Patient_1_2/DICOM/ST000000/SE000038/MR000056
- Patient_1_2/DICOM/ST000000/SE000038/MR000057
- Patient_1_2/DICOM/ST000000/SE000038/MR000058
- Patient_1_2/DICOM/ST000000/SE000038/MR000059
- Patient_1_2/DICOM/ST000000/SE000038/MR000060
- Patient_1_2/DICOM/ST000000/SE000038/MR000061
- Patient_1_2/DICOM/ST000000/SE000038/MR000062
- Patient_1_2/DICOM/ST000000/SE000038/MR000063
- Patient_1_2/DICOM/ST000000/SE000038/MR000064
- Patient_1_2/DICOM/ST000000/SE000038/MR000065
- Patient_1_2/DICOM/ST000000/SE000038/MR000066
- Patient_1_2/DICOM/ST000000/SE000038/MR000067
- Patient_1_2/DICOM/ST000000/SE000038/MR000068
- Patient_1_2/DICOM/ST000000/SE000038/MR000069
- Patient_1_2/DICOM/ST000000/SE000038/MR000070
- Patient_1_2/DICOM/ST000000/SE000038/MR000071
- Patient_1_2/DICOM/ST000000/SE000038/MR000072
- Patient_1_2/DICOM/ST000000/SE000038/MR000073
- Patient_1_2/DICOM/ST000000/SE000038/MR000074
- Patient_1_2/DICOM/ST000000/SE000038/MR000075
- Patient_1_2/DICOM/ST000000/SE000038/MR000076
- Patient_1_2/DICOM/ST000000/SE000038/MR000077
- Patient_1_2/DICOM/ST000000/SE000038/MR000078
- Patient_1_2/DICOM/ST000000/SE000038/MR000079
- Patient_1_2/DICOM/ST000000/SE000038/MR000080
- Patient_1_2/DICOM/ST000000/SE000038/MR000081
- Patient_1_2/DICOM/ST000000/SE000038/MR000082
- Patient_1_2/DICOM/ST000000/SE000038/MR000083
- Patient_1_2/DICOM/ST000000/SE000038/MR000084
- Patient_1_2/DICOM/ST000000/SE000038/MR000085
- Patient_1_2/DICOM/ST000000/SE000038/MR000086
- Patient_1_2/DICOM/ST000000/SE000038/MR000087
- Patient_1_2/DICOM/ST000000/SE000038/MR000088
- Patient_1_2/DICOM/ST000000/SE000038/MR000089
- Patient_1_2/DICOM/ST000000/SE000038/MR000090
- Patient_1_2/DICOM/ST000000/SE000038/MR000091
- Patient_1_2/DICOM/ST000000/SE000038/MR000092
- Patient_1_2/DICOM/ST000000/SE000038/MR000093
- Patient_1_2/DICOM/ST000000/SE000038/MR000094
- Patient_1_2/DICOM/ST000000/SE000038/MR000095
- Patient_1_2/DICOM/ST000000/SE000038/MR000096
- Patient_1_2/DICOM/ST000000/SE000038/MR000097
- Patient_1_2/DICOM/ST000000/SE000038/MR000098
- Patient_1_2/DICOM/ST000000/SE000038/MR000099
- Patient_1_2/DICOM/ST000000/SE000038/MR000100
- Patient_1_2/DICOM/ST000000/SE000038/MR000101
- Patient_1_2/DICOM/ST000000/SE000038/MR000102
- Patient_1_2/DICOM/ST000000/SE000038/MR000103
- Patient_1_2/DICOM/ST000000/SE000038/MR000104
- Patient_1_2/DICOM/ST000000/SE000038/MR000105
- Patient_1_2/DICOM/ST000000/SE000038/MR000106
- Patient_1_2/DICOM/ST000000/SE000038/MR000107
- Patient_1_2/DICOM/ST000000/SE000038/MR000108
- Patient_1_2/DICOM/ST000000/SE000038/MR000109
- Patient_1_2/DICOM/ST000000/SE000038/MR000110
- Patient_1_2/DICOM/ST000000/SE000038/MR000111
- Patient_1_2/DICOM/ST000000/SE000038/MR000112
- Patient_1_2/DICOM/ST000000/SE000038/MR000113
- Patient_1_2/DICOM/ST000000/SE000038/MR000114
- Patient_1_2/DICOM/ST000000/SE000038/MR000115
- Patient_1_2/DICOM/ST000000/SE000038/MR000116
- Patient_1_2/DICOM/ST000000/SE000038/MR000117
- Patient_1_2/DICOM/ST000000/SE000038/MR000118
- Patient_1_2/DICOM/ST000000/SE000038/MR000119
- Patient_1_2/DICOM/ST000000/SE000038/MR000120
- Patient_1_2/DICOM/ST000000/SE000038/MR000121
- Patient_1_2/DICOM/ST000000/SE000038/MR000122
- Patient_1_2/DICOM/ST000000/SE000038/MR000123
- Patient_1_2/DICOM/ST000000/SE000038/MR000124
- Patient_1_2/DICOM/ST000000/SE000038/MR000125
- Patient_1_2/DICOM/ST000000/SE000038/MR000126
- Patient_1_2/DICOM/ST000000/SE000038/MR000127
- Patient_1_2/DICOM/ST000000/SE000038/MR000128
- Patient_1_2/DICOM/ST000000/SE000038/MR000129
- Patient_1_2/DICOM/ST000000/SE000038/MR000130
- Patient_1_2/DICOM/ST000000/SE000038/MR000131
- Patient_1_2/DICOM/ST000000/SE000038/MR000132
- Patient_1_2/DICOM/ST000000/SE000038/MR000133
- Patient_1_2/DICOM/ST000000/SE000038/MR000134
- Patient_1_2/DICOM/ST000000/SE000038/MR000135
- Patient_1_2/DICOM/ST000000/SE000038/MR000136
- Patient_1_2/DICOM/ST000000/SE000038/MR000137
- Patient_1_2/DICOM/ST000000/SE000038/MR000138
- Patient_1_2/DICOM/ST000000/SE000038/MR000139
- Patient_1_2/DICOM/ST000000/SE000038/MR000140
- Patient_1_2/DICOM/ST000000/SE000038/MR000141
- Patient_1_2/DICOM/ST000000/SE000038/MR000142
- Patient_1_2/DICOM/ST000000/SE000038/MR000143
- Patient_1_2/DICOM/ST000000/SE000038/MR000144
- Patient_1_2/DICOM/ST000000/SE000038/MR000145
- Patient_1_2/DICOM/ST000000/SE000038/MR000146
- Patient_1_2/DICOM/ST000000/SE000038/MR000147
- Patient_1_2/DICOM/ST000000/SE000038/MR000148
- Patient_1_2/DICOM/ST000000/SE000038/MR000149
- Patient_1_2/DICOM/ST000000/SE000038/MR000150
- Patient_1_2/DICOM/ST000000/SE000038/MR000151
- Patient_1_2/DICOM/ST000000/SE000038/MR000152
- Patient_1_2/DICOM/ST000000/SE000038/MR000153
- Patient_1_2/DICOM/ST000000/SE000038/MR000154
- Patient_1_2/DICOM/ST000000/SE000038/MR000155
- Patient_1_2/DICOM/ST000000/SE000038/MR000156
- Patient_1_2/DICOM/ST000000/SE000038/MR000157
- Patient_1_2/DICOM/ST000000/SE000038/MR000158
- Patient_1_2/DICOM/ST000000/SE000038/MR000159
- Patient_1_2/DICOM/ST000000/SE000038/MR000160
- Patient_1_2/DICOM/ST000000/SE000038/MR000161
- Patient_1_2/DICOM/ST000000/SE000038/MR000162
- Patient_1_2/DICOM/ST000000/SE000038/MR000163
- Patient_1_2/DICOM/ST000000/SE000038/MR000164
- Patient_1_2/DICOM/ST000000/SE000038/MR000165
- Patient_1_2/DICOM/ST000000/SE000038/MR000166
- Patient_1_2/DICOM/ST000000/SE000038/MR000167
- Patient_1_2/DICOM/ST000000/SE000038/MR000168
- Patient_1_2/DICOM/ST000000/SE000038/MR000169
- Patient_1_2/DICOM/ST000000/SE000038/MR000170
- Patient_1_2/DICOM/ST000000/SE000038/MR000171
- Patient_1_2/DICOM/ST000000/SE000038/MR000172
- Patient_1_2/DICOM/ST000000/SE000038/MR000173
- Patient_1_2/DICOM/ST000000/SE000038/MR000174
- Patient_1_2/DICOM/ST000000/SE000038/MR000175
- Patient_1_2/DICOM/ST000000/SE000038/MR000176
- Patient_1_2/DICOM/ST000000/SE000038/MR000177
[truncated: 972 more entries]
